# Supplementary material for: Atmospheric CO2 during the Mid-Piacenzian Warm Period and the M2 glaciation
Source: Sci Rep. 2020 Jul 9;10:11002. doi: 10.1038/s41598-020-67154-8 (PMC7347535; doi:10.1038/s41598-020-67154-8)
Supplement: Supplementary file 2 — Supplementary table 2 [file 41598_2020_67154_MOESM2_ESM.xlsx]

## Sheet: Supplementary data 
Supplementary Table 2a. d11B, d18O, Mg/Ca, and calculated pH and CO2 during M2 and the mid Piancezian warm period.
Note that all the data from Martinez-Boti et al. (ref. 13) and Seki et al. (ref. 14) are recalculated and presented in this table. However only the data from the interval 3100 to 3500 ky (that covers the M2 and the mPWP) is used in the paper.
Age		Age in thousands of years (ky).
d18O C. wuellestorfi		Oxygen isotopic composition of Cibicidoides wuellestorfi (in permil).
Data set		Reference of original d11B. MB15 for Martinez Boti et al. (ref. 13); Seki2010 for Seki et al. (ref. 14) and EdlV20 for this study.
Mg/Ca		Mg/Ca measured on foraminifera by ICPMS in mmol/mol.
Mg/Ca (sw)		Mg/Ca of seawater in mmol/mol.
SST		Calculated sea surface temperature in degrees centigrade.
SST.er		Uncertainty on sea surface temperature.
d11B		Boron isotopic composition of foraminifera measured by MC-ICPMS (in permil).
d11B.er		External uncertainty on the boron isotopic composition of foraminifera (in permil).
d11B(sw)		Assumed boron isotopic composition of seawater (in permil).
d11B(sw).er		Uncertainty on d11B(sw) (in permil).
pCO2.av		pCO2 calculated from d11B as detailed in the method (in parts per million). pCO2.av is the average of the 10, 000 realisations of the Monte Carlo simulation. Columns X to AA are the 2.5 and 97.5 percentiles (form the 95% confidence interval lower95 and upper 95), and the 14 and 86 percentiles (form the 68% confidence interval lower68 and upper68).
pCO2.max		pCO2 calculated from d11B as detailed in the method (in parts per million). pCO2.max is the maximum probability of the 10, 000 realisations of the Monte Carlo simulation.
pH.av		pH calculated from d11B as detailed in the method. pH.av is the average of the 10, 000 realisations of the Monte Carlo simulation. Columns AD to AG are the 2.5 and 97.5 percentiles (form the 95% confidence interval lw95 and up95), and the 14 and 86 percentiles (form the 68% confidence interval lw68 and up68).
pH.max		pH calculated from d11B as detailed in the method. pH.max is the maximum probability of the 10, 000 realisations of the Monte Carlo simulation.
DIC		Interpolated Dissolved inorganic carbon from Sosdian et al. (ref.20), in umol/kg. DIC.upper and DIC.lower form the upper and lower bond of the uncertainty at 95% confidence interval.
Age	Site	Hole	Core	Core Type	Section	Section Half	Top Interval (cm)	Bottom Interval (cm)	d18O C. wuellestorfi	Foram species d11B is measured on	Data set	Mg/Ca	Mg/Ca (sw)	SST	SST.er	Salinity	d11B	d11B.er	d11B(sw)	d11B(sw).er	pCO2.av	pCO2.max	lower95	lower68	upper68	upper95	pH.av	pH.max	lower95	lower68	upper68	upper95	DIC.int	DIC.lower	DIC.upper
2340.14	999	A	9	H	2	W	89	91	NA	G. ruber	MB15	3.85	4.21695	28.4092	1.5	35	20.23	0.1	39.6	0.1	314.451	310.836	267.372	287.234	342.247	368.174	8.07806	8.07896	8.01905	8.04573	8.11007	8.13629	1826.52	1799.56	1840
2350.85	999	A	9	H	2	W	120	122	NA	G. ruber	MB15	3.71	4.21214	28.0028	1.5	35	20.21	0.18	39.6	0.1	313.306	308.163	262.943	284.201	343.708	370.858	8.07938	8.0817	8.01553	8.04424	8.11365	8.14149	1826.4	1799.21	1840
2358.08	999	A	9	H	2	W	141	143	NA	G. ruber	MB15	4.31	4.20889	29.672	1.5	35	20.4	0.11	39.6	0.1	306.224	300.912	259.552	279.193	333.437	357.49	8.08804	8.09218	8.02915	8.05554	8.12083	8.14708	1826.33	1798.98	1840
2378.92	999	A	9	H	3	W	51	53	NA	G. ruber	MB15	3.87	4.19954	28.4856	1.5	35	19.65	0.12	39.6	0.1	401.369	397.516	340.118	365.855	437.169	469.514	7.98771	7.9852	7.92741	7.9541	8.0213	8.04832	1826.1	1798.3	1840
2388.39	999	A	9	H	3	W	78	80	NA	G. ruber	MB15	3.91	4.19529	28.6045	1.5	35	19.89	0.12	39.6	0.1	363.494	365.235	309.084	331.574	395.356	426.133	8.02475	8.02119	7.96414	7.99182	8.05755	8.08388	1826	1797.99	1840
2396.71	999	A	9	H	3	W	102	104	NA	G. ruber	MB15	3.8	4.19155	28.2915	1.5	35	19.83	0.1	39.6	0.1	368.996	372.63	313.368	336.928	401.568	431.868	8.01892	8.01404	7.95914	7.98621	8.05173	8.07897	1825.91	1797.72	1840
2410.93	999	A	9	H	4	W	29	31	NA	G. ruber	MB15	4.06	4.18517	29.0338	1.5	35	20.57	0.09	39.6	0.1	280.395	278.027	237.988	256.12	305.088	326.723	8.11921	8.11721	8.06252	8.08758	8.15118	8.17727	1825.75	1797.25	1840
2426.63	999	A	9	H	4	W	96	98	NA	G. ruber	MB15	3.81	4.17812	28.3353	1.5	35	20.1	0.1	39.6	0.1	329.902	328.643	280.661	301.968	358.369	384.816	8.06012	8.06007	8.00228	8.02834	8.09188	8.11854	1825.58	1796.74	1840
2454.51	999	A	9	H	5	W	45	47	NA	G. ruber	MB15	3.85	4.1656	28.465	1.5	35	20.2	0.09	39.6	0.1	318.039	317.711	270.961	290.196	345.932	372.006	8.07359	8.07565	8.01548	8.04118	8.10607	8.13161	1825.28	1795.83	1840
2473.82	999	A	9	H	5	W	123	125	NA	G. ruber	MB15	3.81	4.15693	28.3585	1.5	35	20.04	0.09	39.6	0.1	338.781	337.647	289.09	309.782	367.721	394.671	8.05019	8.04757	7.99255	8.01846	8.08172	8.10849	1825.07	1795.2	1840
2497.34	999	A	9	H	6	W	50	52	NA	G. ruber	MB15	3.7	4.14637	28.0445	1.5	35	19.91	0.11	39.6	0.1	353.974	351.965	301.25	322.973	385.509	412.896	8.03383	8.03539	7.97474	8.00096	8.0664	8.09241	1824.81	1794.43	1840
2498.3	999	A	9	H	6	W	53	55	NA	G. ruber	MB15	3.69	4.14594	28.0149	1.5	35	19.88	0.09	39.6	0.1	357.829	349.767	305.025	327.171	388.723	418.77	8.02979	8.03492	7.97	7.99766	8.06186	8.08722	1824.8	1794.4	1840
2517.16	999	A	9	H	6	W	112	114	NA	G. ruber	MB15	3.49	4.1376	27.4049	1.5	35	20.71	0.09	39.6	0.1	251.373	247.629	212.109	229.124	274.033	293.857	8.15737	8.16063	8.10042	8.12539	8.18896	8.21662	1824.6	1793.79	1840
2540.44	999	A	9	H	7	W	37	39	NA	G. ruber	MB15	3.48	4.1282	27.3834	1.5	35	20	0.09	39.6	0.1	333.142	333.807	282.983	304.462	362.356	389.706	8.05567	8.0512	7.9967	8.02337	8.08779	8.11427	1824.34	1793.03	1840
2572.4	999	A	9	H	CC	W	23	25	NA	G. ruber	MB15	3.8	4.11762	28.3726	1.5	35	20.32	0.1	39.6	0.1	302.174	303.126	256.883	275.636	328.716	352.47	8.09165	8.09027	8.03379	8.05938	8.124	8.14929	1824	1791.99	1840
2586.5	999	A	10	H	1	W	52	54	NA	G. ruber	MB15	3.52	4.11295	27.5273	1.5	35	20.04	0.1	39.6	0.1	329.134	326.165	279.916	300.818	358.015	384.095	8.06006	8.06089	8.00208	8.0277	8.09218	8.11888	1823.84	1791.53	1840
2600.34	999	A	10	H	1	W	107	109	NA	G. ruber	MB15	3.97	4.10837	28.8691	1.5	35	19.93	0.13	39.6	0.1	359.804	357.547	303.968	327.629	392.365	421.745	8.02789	8.02634	7.96708	7.99441	8.06159	8.08955	1823.69	1791.08	1840
2618.69	999	A	10	H	2	W	21	23	NA	G. ruber	MB15	3.53	4.1023	27.5706	1.5	35	20.42	0.09	39.6	0.1	283.019	282.932	239.99	258.235	307.882	331.668	8.11482	8.11108	8.0554	8.08306	8.14674	8.173	1823.49	1790.48	1840
2626.86	999	A	10	H	2	W	50	52	NA	G. ruber	MB15	3.6	4.09959	27.7918	1.5	35	20.23	0.1	39.6	0.1	307.293	304.928	261.088	280.246	334.526	359.016	8.08519	8.08413	8.02647	8.05285	8.11737	8.14349	1823.4	1790.21	1840
2632.74	999	A	10	H	2	W	70	72	NA	G. ruber	MB15	3.89	4.09765	28.6548	1.5	35	20.8	0.1	39.6	0.1	253.182	252.939	214.09	230.735	275.833	295.808	8.1546	8.1517	8.09745	8.12242	8.18683	8.21287	1823.34	1790.02	1840
2647.36	999	A	10	H	2	W	121	123	NA	G. ruber	MB15	3.67	4.09281	28.0133	1.5	35	20.43	0.09	39.6	0.1	285.775	283.706	242.999	260.645	311.203	333.126	8.11137	8.11132	8.05378	8.07927	8.14409	8.16847	1823.18	1789.54	1840
2661.38	999	A	10	H	3	W	19	20	NA	G. ruber	MB15	4.12	4.08793	29.3039	1.5	35	20.36	0.11	39.6	0.1	306.164	305.099	259.64	279.393	333.394	357.18	8.08691	8.08267	8.02844	8.05496	8.11902	8.14609	1823.03	1789.09	1840
2671.05	999	A	10	H	3	W	50	52	NA	G. ruber	MB15	3.61	4.0843	27.8396	1.5	35	20.58	0.11	39.6	0.1	267.922	263.895	226.285	243.679	292.665	312.455	8.13433	8.13592	8.07623	8.10152	8.16661	8.19411	1822.92	1788.77	1840
2679.21	999	A	10	H	3	W	77	79	NA	G. ruber	MB15	3.34	4.08125	26.9793	1.5	35	20.04	0.09	39.6	0.1	322.849	320.16	274.831	295.24	350.506	377.404	8.06647	8.06497	8.00714	8.03439	8.09824	8.12377	1822.83	1788.5	1840
2686.16	999	A	10	H	3	W	100	102	NA	G. ruber	MB15	3.28	4.07889	26.7805	1.5	35	20.31	0.1	39.6	0.1	287.793	282.432	243.92	262.959	313.659	335.771	8.10837	8.10858	8.05049	8.07565	8.14034	8.1667	1822.76	1788.28	1840
2698.25	999	A	10	H	3	W	140	142	NA	G. ruber	MB15	3.13	4.07519	26.2645	1.5	35	20.35	0.09	39.6	0.1	278.227	281.505	237.152	254.22	302.166	324.723	8.12011	8.11956	8.06253	8.08903	8.15206	8.17703	1822.63	1787.88	1840
2705.51	999	A	10	H	4	W	14	16	NA	G. ruber	MB15	3.21	4.07297	26.5474	1.5	35	20.75	0.22	39.6	0.1	240.527	239.5	198.944	216.364	264.91	288.848	8.17238	8.17207	8.10564	8.13628	8.20871	8.23812	1822.55	1787.65	1840
2710.04	999	A	10	H	4	W	29	31	NA	G. ruber	MB15	3.26	4.07159	26.7207	1.5	35	20.05	0.13	39.6	0.1	318.939	312.866	268.859	290.427	348.236	374.654	8.07082	8.07054	8.01083	8.03719	8.10375	8.13186	1822.5	1787.5	1840
2716.09	999	A	10	H	4	W	49	51	NA	G. ruber	MB15	3.33	4.06974	26.9588	1.5	35	20.51	0.09	39.6	0.1	267.164	262.251	226.763	243.545	290.753	312.571	8.13495	8.13469	8.07687	8.10314	8.1669	8.19303	1822.43	1787.3	1840
2744.51	999	A	10	H	4	W	148	150	NA	G. ruber	MB15	3.6	4.06104	27.8348	1.5	35	19.99	0.09	39.6	0.1	339.092	332.261	288.645	309.661	368.678	395.026	8.04877	8.05374	7.99082	8.01644	8.08081	8.10647	1822.12	1786.37	1840
2751.11	999	A	10	H	5	W	22	24	NA	G. ruber	MB15	3.58	4.05902	27.7752	1.5	35	20.11	0.15	39.6	0.1	322.088	316.602	271.705	292.716	351.702	378.374	8.06762	8.06253	8.00759	8.03409	8.1016	8.12885	1822.05	1786.16	1840
2764.59	999	A	10	H	5	W	71	73	NA	G. ruber	MB15	3.55	4.0549	27.6863	1.5	35	19.86	0.11	39.6	0.1	356.162	356.67	303.242	325.47	387.276	415.134	8.03038	8.0276	7.97143	7.9982	8.06254	8.08932	1821.91	1785.72	1840
2778.07	999	A	10	H	5	W	120	122	NA	G. ruber	MB15	3.34	4.05078	27.0134	1.5	35	20.37	0.09	39.6	0.1	282.755	278.789	240.359	258.307	307.93	330.318	8.11438	8.11455	8.05699	8.0824	8.14601	8.17162	1821.76	1785.28	1840
2799.52	999	A	10	H	6	W	48	50	NA	G. ruber	MB15	3.52	4.04422	27.604	1.5	35	20.4	0.11	39.6	0.1	284.51	280.103	240.85	259.838	309.498	332.962	8.1124	8.10709	8.05434	8.08038	8.14428	8.17117	1821.53	1784.58	1840
2821.86	999	A	10	H	6	W	127	129	NA	G. ruber	MB15	3.87	4.03817	28.6641	1.5	35	20.2	0.11	39.6	0.1	319.211	314.096	271.345	291.095	347.394	373.002	8.07101	8.07068	8.01226	8.03878	8.10391	8.13022	1821.28	1783.85	1840
2823.45	999	A	10	H	6	W	132	134	NA	G. ruber	MB15	3.68	4.03783	28.1052	1.5	35	19.87	0.24	39.6	0.1	359.751	352.264	296.224	322.59	397.422	433.088	8.02725	8.03339	7.95607	7.98841	8.06558	8.096	1821.27	1783.8	1840
2832.34	999	A	10	H	7	W	10	12	NA	G. ruber	MB15	3.47	4.03592	27.4544	1.5	35	19.67	0.1	39.6	0.1	383.055	376.245	326.667	349.537	416.645	448.787	8.00279	8.0069	7.94242	7.97035	8.03554	8.06098	1821.17	1783.51	1840
2845.05	999	A	10	H	7	W	50	52	NA	G. ruber	MB15	3.36	4.0332	27.0996	1.5	35	20.16	0.11	39.6	0.1	308.367	308.986	260.864	281.409	336.288	361.03	8.0828	8.08104	8.02389	8.05018	8.11513	8.14269	1821.03	1783.1	1840
2882.85	999	A	10	H	CC	W	19	21	NA	G. ruber	MB15	3.13	4.03294	26.312	1.5	35	19.31	0.1	39.6	0.1	432.732	421.064	366.643	393.653	471.454	509.212	7.95552	7.95059	7.89252	7.92157	7.98945	8.01678	1820.62	1781.86	1840
2916.2	999	A	11	H	1	W	89	90	NA	G. ruber	MB15	3.16	4.03723	26.4132	1.5	35	19.7	0.1	39.6	0.1	365.462	365.89	311.465	333.648	397.862	426.112	8.01951	8.01775	7.96053	7.98667	8.05216	8.07698	1820.26	1780.78	1840
2927	999	A	11	H	1	W	122	124	NA	G. ruber	MB15	3.11	4.03861	26.2344	1.5	35	19.66	0.1	39.6	0.1	369.171	362.809	313.25	336.509	401.746	431.077	8.01542	8.01379	7.95621	7.9822	8.04848	8.07486	1820.14	1780.42	1840
2942.97	999	A	11	H	2	W	27	29	NA	G. ruber	MB15	3.43	4.04067	27.3203	1.5	35	19.97	0.09	39.6	0.1	335.555	331.448	285.722	306.984	364.702	391.737	8.05157	8.05035	7.99322	8.01986	8.08364	8.10974	1819.89	1779.89	1840
2950.22	999	A	11	H	2	W	53	57	NA	G. ruber	MB15	3.06	4.0416	26.0509	1.5	35	19.76	0.11	39.6	0.1	354.488	350.059	299.97	323.467	386.233	414.607	8.03051	8.03342	7.97061	7.99748	8.06322	8.09093	1819.61	1779.61	1840
2950.22	999	A	11	H	2	W	55	57	NA	G. ruber	MB15	3.22	4.0416	26.6172	1.5	35	19.46	0.2	39.6	0.1	404.97	391.958	335.689	364.11	446.742	485.454	7.98081	7.9814	7.90999	7.94189	8.01861	8.04955	1819.61	1779.61	1840
2956.69	999	A	11	H	2	W	80	82	NA	G. ruber	MB15	3.86	4.04243	28.6306	1.5	35	20.01	0.09	39.6	0.1	344.179	341.787	293.511	314.646	374.624	401.371	8.04287	8.03657	7.98434	8.01048	8.07443	8.10023	1819.36	1779.36	1840
2971.7	999	A	11	H	2	W	139	140	NA	G. ruber	MB15	3.4	4.04436	27.2185	1.5	35	20.02	0.09	39.6	0.1	327.079	323.365	278.396	298.893	355.248	381.299	8.06083	8.05986	8.00252	8.02953	8.09262	8.1187	1818.78	1778.78	1840
2998.11	999	A	11	H	3	W	90	92	NA	G. ruber	MB15	3.28	4.04776	26.8154	1.5	35	19.74	0.1	39.6	0.1	363.1	366.027	309.065	331.596	395.315	423.042	8.02166	8.01886	7.96399	7.98909	8.05392	8.07996	1817.77	1777.77	1840
3006.65	999	A	11	H	3	W	123	125	NA	G. ruber	MB15	3.18	4.04885	26.4702	1.5	35	19.79	0.11	39.6	0.1	351.336	346.458	297.43	320.508	382.029	412.501	8.03377	8.03374	7.97275	8.00103	8.06696	8.09376	1817.44	1777.44	1840
3023.22	999	A	11	H	4	W	37	39	NA	G. ruber	MB15	3.18	4.05169	26.467	1.5	35	19.65	0.1	39.6	0.1	373.597	366.797	317.006	340.961	406.3	437.518	8.01082	8.01254	7.95081	7.97809	8.04343	8.07069	1816.8	1776.8	1840
3041.93	999	A	11	H	4	W	93	95	NA	G. ruber	MB15	3.22	4.05583	26.6012	1.5	35	19.46	0.13	39.6	0.1	407.799	412.622	343.591	370.787	445.846	480.084	7.97778	7.97539	7.9146	7.94299	8.01231	8.04082	1816.08	1776.08	1840
3051.27	999	A	11	H	4	W	120	122	NA	G. ruber	MB15	3.75	4.05789	28.2919	1.5	35	19.58	0.09	39.6	0.1	408.23	411.239	347.535	372.814	443.992	477.675	7.97868	7.97691	7.91842	7.9459	8.01123	8.03695	1815.72	1775.72	1840
3060.8	999	A	11	H	5	W	2	4	NA	G. ruber	MB15	3.46	4.06	27.3953	1.5	35	19.84	0.15	39.6	0.1	354.915	349.915	298.635	322.136	387.75	418.847	8.03048	8.0344	7.96631	7.99606	8.06516	8.09223	1815.35	1775.35	1840
3064.67	999	A	11	H	5	W	16	18	NA	G. ruber	MB15	3.35	4.06041	27.0358	1.5	35	19.52	0.11	39.6	0.1	402.753	401.625	342.577	366.858	438.527	472.878	7.98268	7.98063	7.92108	7.94916	8.01626	8.04174	1815.2	1775.2	1840
3067.99	999	A	11	H	5	W	28	30	NA	G. ruber	MB15	3.21	4.06076	26.5611	1.5	35	19.67	0.11	39.6	0.1	370.979	373.109	313.807	338.532	403.627	433.976	8.01326	8.00556	7.95326	7.9803	8.04613	8.07421	1815.08	1775.08	1840
3091.2	999	A	11	H	5	W	112	114	NA	G. ruber	MB15	3.57	4.06323	27.7394	1.5	35	20.03	0.11	39.6	0.1	331.123	330.524	280.944	301.837	360.699	386.947	8.05606	8.05427	7.99687	8.02352	8.08869	8.11482	1814.18	1774.18	1840
3099.49	999	A	11	H	5	W	142	144	NA	G. ruber	MB15	3.45	4.06411	27.3585	1.5	35	20.1	0.11	39.6	0.1	317.697	312.534	270.088	289.69	345.482	371.223	8.07101	8.07067	8.0118	8.039	8.10314	8.12887	1813.87	1773.87	1840
3112.2	999	A	11	H	6	W	38	40	NA	G. ruber	MB15	3.23	4.06546	26.6249	1.5	35	19.61	0.1	39.6	0.1	381.754	376.675	322.88	347.987	416.391	447.514	8.00245	8.00572	7.94065	7.96911	8.03556	8.0631	1813.38	1773.38	1840
3134.59	999	A	11	H	6	W	99	101	NA	G. ruber	MB15	2.91	4.06784	25.463	1.5	35	19.8	0.13	39.6	0.1	337.98	332	285.574	307.513	368.75	397.35	8.04701	8.04989	7.98544	8.01338	8.08057	8.10716	1812.52	1772.52	1840
3146.71	999	A	11	H	6	W	127	129	NA	G. ruber	MB15	3.2	4.06912	26.5171	1.5	35	19.95	0.15	39.6	0.1	328.828	326.234	277.205	298.474	359.591	388.428	8.05788	8.0591	7.99527	8.02372	8.09211	8.11874	1812.05	1772.05	1840
3149.8	999	A	11	H	6	W	138	140	2.7415	G. ruber	EdlV20	3.69	4.06945	28.0998	1.5	35	20.42	0.16	39.6	0.1	286.301	285.044	240.586	259.831	312.731	337.135	8.10894	8.10741	8.04803	8.07592	8.1429	8.17037	1811.93	1771.93	1840
3151.75	999	A	11	H	7	A	0	2	NA	G. ruber	MB15	2.99	4.06966	25.7623	1.5	35	19.51	0.33	39.6	0.1	389.259	377.093	308.505	340.494	439.043	490.452	7.99529	8.00362	7.90544	7.94727	8.04242	8.07963	1811.86	1771.86	1840
3152.24	999	A	11	H	7	W	3	5	2.29	G. ruber	EdlV20	3.57	4.06971	27.7321	1.5	35	19.85	0.19	39.6	0.1	356.88	351.633	297.021	322.169	392.641	425.501	8.02848	8.03435	7.96179	7.9919	8.06496	8.09361	1811.84	1771.84	1840
3153.05	999	A	11	H	7	W	8	10	2.0225	G. ruber	EdlV20	3.52	4.0698	27.5753	1.5	35	19.97	0.23	39.6	0.1	338.056	331.483	280.235	303.809	373.076	404.847	8.04844	8.04838	7.98045	8.01066	8.08617	8.1151	1811.81	1771.81	1840
3154.35	999	A	11	H	7	W	16	18	NA	G. ruber	MB15	3.27	4.06994	26.7566	1.5	35	19.93	0.11	39.6	0.1	333.982	331.951	283.885	304.426	363.609	389.976	8.05216	8.04649	7.99347	8.0196	8.08488	8.11069	1811.76	1771.76	1840
3155.33	999	A	11	H	7	W	22	24	2.24	G. ruber	EdlV20	3.81	4.07005	28.4547	1.5	35	20.17	0.12	39.6	0.1	320.058	318.314	270.329	291.515	348.264	374.756	8.06868	8.06791	8.00938	8.0363	8.10143	8.12834	1811.72	1771.72	1840
3156.8	999	A	11	H	7	W	31	33	2.33089	G. ruber	EdlV20	3.54	4.07023	27.6378	1.5	35	19.24	0.18	39.6	0.1	466.239	458.653	386.747	419.32	514.109	559.539	7.92748	7.92997	7.85621	7.88852	7.96655	7.99672	1811.66	1771.66	1840
3158.75	999	A	11	H	7	W	43	45	2.4155	G. ruber	EdlV20	3.88	4.07048	28.6565	1.5	35	20.11	0.13	39.6	0.1	329.636	324.009	279.406	300.569	359.51	385.648	8.05801	8.0579	7.99738	8.02492	8.09087	8.1169	1811.59	1771.59	1840
3160.05	999	A	11	H	7	W	51	53	2.36	G. ruber	EdlV20	3.75	4.07065	28.2776	1.5	35	20.08	0.2	39.6	0.1	330.535	327.254	275.236	298.379	362.889	393.81	8.05692	8.06462	7.99061	8.02132	8.09321	8.12155	1811.54	1771.54	1840
3160.38	999	A	11	H	7	W	53	55	NA	G. ruber	MB15	3.66	4.07069	28.0077	1.5	35	19.41	0.11	39.6	0.1	436.224	434.926	370.209	398.004	474.514	511.968	7.9529	7.95344	7.89154	7.91961	7.98622	8.01346	1811.52	1771.52	1840
3161.92	999	A	11	H	7	W	62.5	64.5	2.35	G. ruber	EdlV20	3.62	4.07089	27.8854	1.5	35	19.55	0.21	39.6	0.1	408.701	403.701	338.294	366.942	450.596	491.051	7.97784	7.9748	7.9067	7.93981	8.01659	8.04639	1811.46	1771.46	1840
3163.14	999	A	11	H	7	W	70	72	2.3155	G. ruber	EdlV20	3.78	4.07104	28.3657	1.5	35	19.87	0.16	39.6	0.1	361.547	360.578	303.402	327.855	395.537	426.876	8.02391	8.02346	7.96032	7.98966	8.0585	8.08706	1811.42	1771.42	1840
3176.65	999	A			1CC	W	3	5	NA	G. ruber	MB15	3.57	4.07276	27.7287	1.5	35	19.75	0.09	39.6	0.1	372.067	369.446	316.93	339.529	405.046	433.449	8.01249	8.0075	7.95411	7.98001	8.04547	8.07016	1810.9	1770.9	1840
3180.88	999	A	12	H	1	W	4	6	NA	G. ruber	MB15	3.81	4.07329	28.4511	1.5	35	20.46	0.1	39.6	0.1	285.045	282.72	241.242	260.297	310.353	334.069	8.11046	8.11165	8.05124	8.07876	8.14183	8.16904	1810.74	1770.74	1840
3181.53	999	A	12	H	1	W	8	10	2.43112	G. ruber	EdlV20	3.75	4.07338	28.2746	1.5	35	20.22	0.17	39.6	0.1	311.969	309.252	261.901	282.763	341.225	369.545	8.07798	8.07526	8.01386	8.04358	8.11242	8.13981	1810.71	1770.71	1840
3184.78	999	A	12	H	1	W	29	30	NA	G. ruber	MB15	3.58	4.07379	27.7587	1.5	35	20.06	0.12	39.6	0.1	327.265	324.961	276.066	298.378	356.371	383.845	8.05996	8.05438	8.00047	8.02754	8.09287	8.12047	1810.59	1770.59	1840
3185.27	999	A	12	H	1	W	31	33	2.0965	G. ruber	EdlV20	3.56	4.07385	27.6963	1.5	35	19.94	0.16	39.6	0.1	343.114	335.654	288.701	311.555	374.713	405.732	8.04272	8.04861	7.97972	8.00851	8.07685	8.10401	1810.57	1770.57	1840
3186.41	999	A	12	H	1	W	38	40	2.28941	G. ruber	EdlV20	3.6	4.074	27.8203	1.5	35	19.15	0.27	39.6	0.1	490.676	470.591	393.959	432.582	550.775	609.518	7.90852	7.91075	7.82267	7.86232	7.95405	7.98985	1810.52	1770.52	1840
3190.83	999	A	12	H	1	W	53	55	2.4635	G. ruber	EdlV20	3.5	4.07456	27.5067	1.5	35	19.59	0.27	39.6	0.1	397.073	396.781	322.084	352.764	442.202	484.61	7.98855	7.99438	7.91129	7.94654	8.03037	8.06407	1810.35	1770.35	1840
3192.03	999	A	12	H	1	W	57	59	NA	G. ruber	MB15	3.73	4.07471	28.2137	1.5	35	20.12	0.15	39.6	0.1	323.42	317.908	271.875	293.938	353.548	380.084	8.06458	8.05889	8.00388	8.03081	8.09849	8.12668	1810.31	1770.31	1840
3195.95	999	A	12	H	1	W	70	72	NA	G. ruber	EdlV20	3.49	4.07521	27.4742	1.5	35	19.37	0.21	39.6	0.1	437.013	432.021	361.043	392.495	481.622	526.904	7.95197	7.94964	7.87881	7.91364	7.99084	8.0223	1810.16	1770.16	1840
3202.88	999	A	12	H	1	W	93	95	2.40682	G. ruber	EdlV20	3.79	4.07609	28.3895	1.5	35	19.95	0.14	39.6	0.1	349.525	349.998	295.484	318.132	381.585	410.694	8.03615	8.03525	7.97541	8.00254	8.06998	8.09635	1809.93	1769.89	1840
3204.69	999	A	12	H	1	W	99	101	NA	G. ruber	MB15	3.51	4.07632	27.5364	1.5	35	19.77	0.13	39.6	0.1	366.475	362.43	310.897	333.464	399.876	430.873	8.01807	8.02147	7.95732	7.98448	8.05169	8.07795	1809.88	1769.82	1840
3205.3	999	A	12	H	1	W	101	103	2.4775	G. ruber	EdlV20	3.58	4.07639	27.7557	1.5	35	19.39	0.29	39.6	0.1	437.738	426.951	352.286	386.006	489.318	543.028	7.95203	7.95716	7.86769	7.90709	7.99702	8.03152	1809.87	1769.8	1840
3208.31	999	A	12	H	1	W	111	113	2.2885	G. ruber	EdlV20	3.66	4.07678	28.0009	1.5	35	19.78	0.23	39.6	0.1	370.801	361.092	305.799	332.947	408.624	447.778	8.01429	8.00968	7.94173	7.97642	8.05274	8.08386	1809.79	1769.69	1840
3211.02	999	A	12	H	1	W	120	122	2.2175	G. ruber	EdlV20	3.24	4.07712	26.6462	1.5	35	19.54	0.26	39.6	0.1	394.084	392.392	320.739	351.198	438.188	483.918	7.99054	7.99061	7.91132	7.94909	8.03158	8.06506	1809.72	1769.59	1840
3216.14	999	A	12	H	1	W	137	139	2.3105	G. ruber	EdlV20	3.33	4.07777	26.9499	1.5	35	19.79	0.22	39.6	0.1	357.209	350.622	296.259	320.986	394.105	430.04	8.02753	8.03172	7.95694	7.98947	8.06565	8.09514	1809.6	1769.39	1840
3217.95	999	A	12	H	1	W	143	145	NA	G. ruber	MB15	3.3	4.078	26.8491	1.5	35	19.47	0.25	39.6	0.1	409.457	398.28	334.531	363.85	455.108	498.28	7.97629	7.97483	7.89949	7.93432	8.01843	8.0497	1809.55	1769.33	1840
3220.06	999	A	12	H	2	W	0	2	2.57186	G. ruber	EdlV20	3.28	4.07827	26.7812	1.5	35	19.54	0.29	39.6	0.1	396.481	382.433	320.149	350.876	443.92	485.498	7.98847	7.98336	7.90829	7.94326	8.0323	8.06619	1809.5	1769.25	1840
3220.67	999	A	12	H	2	W	2	4	NA	G. ruber	MB15	3.2	4.07835	26.5068	1.5	35	19.83	0.11	39.6	0.1	345.03	345.223	292.019	314.306	375.697	406.126	8.03961	8.04067	7.97816	8.0067	8.07268	8.09914	1809.48	1769.22	1840
3223.08	999	A	12	H	2	W	10	12	NA	G. ruber	MB15	3.55	4.07865	27.6597	1.5	35	20.16	0.1	39.6	0.1	312.589	307.787	265.774	285.573	340.026	365.018	8.07665	8.07564	8.01885	8.04469	8.10834	8.13478	1809.42	1769.13	1840
3223.98	999	A	12	H	2	W	13	15	2.4865	G. ruber	EdlV20	3.39	4.07877	27.1472	1.5	35	19.63	0.27	39.6	0.1	385.729	369.38	313.988	343.076	429.581	471.305	7.99913	7.99871	7.92151	7.95638	8.04106	8.07379	1809.4	1769.1	1840
3230.61	999	A	12	H	2	W	35	37	2.56579	G. ruber	EdlV20	3.26	4.07961	26.7118	1.5	35	19.36	0.24	39.6	0.1	428.859	416.51	349.256	382.139	476.616	522.748	7.95849	7.959	7.8812	7.9166	8.00047	8.03326	1809.23	1768.85	1840
3233.02	999	A	12	H	2	W	43	45	2.50099	G. ruber	EdlV20	3.52	4.07991	27.564	1.5	35	20.17	0.26	39.6	0.1	311.212	306.516	255.119	278.369	344.596	376.859	8.07862	8.08066	8.00568	8.03951	8.11769	8.14817	1809.17	1768.76	1840
3235.13	999	A	12	H	2	W	50	52	NA	G. ruber	MB15	3.33	4.08018	26.9472	1.5	35	19.9	0.19	39.6	0.1	340.309	338.184	283.592	307.451	373.977	406.214	8.04521	8.04366	7.9786	8.00876	8.08143	8.11045	1809.12	1768.68	1840
3236.04	999	A	12	H	2	W	53	55	2.4525	G. ruber	EdlV20	3.41	4.0803	27.2108	1.5	35	19.71	0.24	39.6	0.1	372.732	366.187	306.12	333.052	412.522	448.442	8.0117	8.01406	7.93996	7.9723	8.05171	8.08256	1809.1	1768.65	1840
3247.82	999	A	12	H	2	W	73.5	75.5	2.36	G. ruber	EdlV20	3.7	4.08179	28.116	1.5	35	19.66	0.25	39.6	0.1	392.47	384.484	321.366	350.513	436.158	474.998	7.99306	7.98887	7.91924	7.95212	8.03306	8.06594	1808.8	1768.21	1840
3252.14	999	A	12	H	2	W	80	82	NA	G. ruber	MB15	3.91	4.08234	28.7288	1.5	35	19.92	0.23	39.6	0.1	357.727	349.65	296.334	321.397	394.166	429.15	8.02786	8.03393	7.958	7.99019	8.06568	8.09514	1808.7	1768.04	1840
3254.13	999	A	12	H	2	W	83	85	2.1645	G. ruber	EdlV20	3.38	4.0826	27.1101	1.5	35	19.76	0.24	39.6	0.1	363.976	352.264	298.352	325.371	402.737	441.774	8.02073	8.02927	7.94712	7.98125	8.06037	8.092	1808.65	1767.97	1840
3260.77	999	A	12	H	2	W	93	95	2.31	G. ruber	EdlV20	3.53	4.08344	27.5916	1.5	35	19.71	0.28	39.6	0.1	376.977	366.84	305.565	334.75	418.998	465.503	8.00796	8.00742	7.92883	7.96609	8.05007	8.08398	1808.48	1767.72	1840
3268.07	999	A	12	H	2	W	104	106	2.6397	G. ruber	EdlV20	3.72	4.08437	28.1731	1.5	35	19.87	0.18	39.6	0.1	358.509	351.09	299.496	324.055	393.549	424.947	8.02658	8.02843	7.9607	7.9905	8.06248	8.09174	1808.3	1767.45	1840
3272.06	999	A	12	H	2	W	110	112	NA	G. ruber	MB15	3.41	4.08487	27.2057	1.5	35	20.15	0.12	39.6	0.1	309.26	306.484	260.844	281.774	336.826	361.941	8.08002	8.08036	8.02121	8.04749	8.11282	8.13993	1808.2	1767.3	1840
3278.7	999	A	12	H	2	W	120	122	2.54351	G. ruber	EdlV20	3.48	4.08572	27.4306	1.5	35	19.59	0.25	39.6	0.1	395.56	389.691	323.841	353.054	439.074	480.828	7.98951	7.99453	7.9139	7.94849	8.03018	8.06191	1808.03	1767.05	1840
3286.67	999	A	12	H	2	W	132	134	2.63904	G. ruber	EdlV20	3.45	4.08673	27.3332	1.5	35	20.14	0.17	39.6	0.1	311.88	308.398	260.752	282.963	341.502	369.822	8.07718	8.07714	8.01243	8.04231	8.11161	8.13967	1807.83	1766.75	1840
3290.24	999	A	12	H	2	W	142	144	2.55161	G. ruber	EdlV20	3.28	4.08718	26.7713	1.5	35	19.74	0.29	39.6	0.1	362.924	354.004	293.154	322.116	404.715	442.138	8.02135	8.02394	7.94421	7.97896	8.06369	8.09797	1807.74	1766.62	1840
3293.11	999	A	12	H	3	W	2.5	3.5	3.21176	G. ruber	EdlV20	3.3	4.08755	26.8384	1.5	35	20.14	0.16	39.6	0.1	307.059	301.001	258.026	278.247	336.519	362.57	8.08256	8.08308	8.02012	8.04797	8.11681	8.14431	1807.67	1766.51	1840
3296.43	999	A	12	H	3	W	12.5	14.5	2.96277	G. ruber	EdlV20	3.33	4.08797	26.9385	1.5	35	19.55	0.24	39.6	0.1	395.783	387.359	324.43	352.886	439.446	480.502	7.98877	7.99309	7.91314	7.94749	8.02959	8.06088	1807.59	1766.38	1840
3299.45	999	A	12	H	3	W	22.5	24.5	2.96269	G. ruber	EdlV20	3.5	4.08835	27.4913	1.5	35	19.68	0.23	39.6	0.1	380.187	379.754	313.217	339.423	420.25	459.45	8.0043	8.00112	7.93201	7.96467	8.04471	8.07453	1807.51	1766.27	1840
3302.61	999	A	12	H	3	W	33	35	2.8385	G. ruber	EdlV20	3.39	4.08875	27.136	1.5	35	19.21	0.23	39.6	0.1	465.594	458.939	378.403	413.91	517.227	571.772	7.92728	7.92563	7.84795	7.88505	7.96992	8.00363	1807.43	1766.15	1840
3304.12	999	A	12	H	3	W	38	40	2.71375	G. ruber	EdlV20	3.35	4.08894	27.0039	1.5	35	19.42	0.21	39.6	0.1	420.307	415.344	346.257	376.48	464.014	507.121	7.96597	7.96395	7.89316	7.92724	8.00594	8.0373	1807.4	1766.1	1840
3310.76	999	A	12	H	3	W	60	62	2.5005	G. ruber	EdlV20	3.3	4.08979	26.8359	1.5	35	19.48	0.23	39.6	0.1	407.464	400.57	335.413	364.751	450.863	494.362	7.97768	7.98601	7.90187	7.9379	8.01719	8.04954	1807.23	1765.85	1840
3314.6	999	A	12	H	3	W	73	75	2.28742	G. ruber	EdlV20	3.56	4.09	27.6783	1.5	35	19.46	0.22	39.6	0.1	421.244	421.779	346.208	377.27	466.116	510.969	7.96572	7.96851	7.8915	7.92563	8.00542	8.03688	1807.13	1765.7	1840
3317.52	999	A	12	H	3	W	83	85	NA	G. ruber	EdlV20	3.8	4.09	28.4032	1.5	35	20.1	0.21	39.6	0.1	328.3	323.988	272.109	295.85	361.203	391.809	8.05903	8.06151	7.99171	8.02268	8.09526	8.12648	1807.06	1765.59	1840
3320.3	999	A	12	H	3	W	92.5	94.5	2.21	G. ruber	EdlV20	3.71	4.09	28.1369	1.5	35	19.77	0.14	39.6	0.1	373.312	368.661	315.689	339.238	407.557	440.358	8.01104	8.00868	7.9473	7.97719	8.04529	8.07172	1806.99	1765.49	1840
3323.22	999	A	12	H	3	W	102.5	104.5	2.13402	G. ruber	EdlV20	3.62	4.09	27.864	1.5	35	20.25	0.21	39.6	0.1	303.723	293.809	251.82	273.797	334.514	360.931	8.08696	8.09158	8.02125	8.05032	8.12309	8.15346	1806.92	1765.38	1840
3326.14	999	A	12	H	3	W	112.5	114.5	2.42089	G. ruber	EdlV20	3.86	4.09	28.5773	1.5	35	19.5	0.22	39.6	0.1	426.464	413.924	352.086	381.833	471.484	515.864	7.96167	7.96683	7.88855	7.92204	8.0014	8.03267	1806.85	1765.27	1840
3329.2	999	A	12	H	3	W	123	125	2.5713	G. ruber	EdlV20	3.69	4.09	28.0768	1.5	35	20.04	0.22	39.6	0.1	332.65	327.855	275.827	299.035	366.092	399.583	8.05397	8.05503	7.98498	8.01738	8.0913	8.12126	1806.77	1765.15	1840
3332.13	999	A	12	H	3	W	133	135	2.45576	G. ruber	EdlV20	3.64	4.09	27.9252	1.5	35	20.13	0.21	39.6	0.1	318.992	315.763	264.58	287.346	351.49	381.09	8.06929	8.07474	8.00212	8.03241	8.10607	8.13462	1806.7	1765.05	1840
T. sacculifer
2019.29	999	A	8	H	4	NA	51	53	NA	T. sacculifer	Seki2010	NA	NA	27.3	1.5	35	17.82	0.25	39.6	0.1	352.8	347.529	301.332	322.206	383.329	411.837	8.0363	8.04178	7.97764	8.00399	8.06842	8.09399	1830.02	1810.02	1840.01
2941.22	999	A	11	H	3	NA	13	15	NA	T. sacculifer	Seki2010	NA	NA	28.9	1.5	35	18.2	0.25	39.6	0.1	329.661	321.937	280.535	302.593	357.956	382.881	8.05884	8.06147	8.00244	8.02723	8.08944	8.11529	1819.95	1779.95	1840
3180.88	999	A	12	H	1	W	4	6	NA	T. sacculifer	EdlV20	3.22	4.07435	26.5805	1.5	35	18.57	0.2	39.6	0.1	274.243	270.328	237.764	253.612	295.275	314.154	8.12348	8.12256	8.07351	8.09623	8.1505	8.17312	1810.74	1770.74	1840
3204.4	999	A	12	H	1	NA	81	83	NA	T. sacculifer	Seki2010	NA	NA	28.4	1.5	35	18	0.25	39.6	0.1	342.726	338.296	292.534	313.325	372.701	400.301	8.04326	8.04612	7.98459	8.0112	8.0753	8.10062	1809.89	1769.83	1840
3235.13	999	A	12	H	2	W	50	52	NA	T. sacculifer	EdlV20	3.18	4.08463	26.4316	1.5	35	17.98	0.2	39.6	0.1	323.143	320.451	281.293	298.621	348.086	371.016	8.06351	8.06414	8.01211	8.03534	8.09136	8.1136	1809.12	1768.68	1840
4003.18	999	A	14	H	4	NA	52	54	NA	T. sacculifer	Seki2010	NA	NA	29.8	1.5	35	17.74	0.25	39.6	0.1	384.104	386.248	327.353	350.6	418.653	448.827	7.99862	7.99828	7.93961	7.96568	8.03091	8.05604	1790	1739.86	1839.86
4225.71	999	A	15	H	3	NA	53	55	NA	T. sacculifer	Seki2010	NA	NA	30.1	1.5	35	17.92	0.25	39.6	0.1	365.929	364.475	310.769	333.577	398.512	426.835	8.01457	8.0142	7.95553	7.98174	8.04726	8.07316	1790	1730.19	1830.19

## Sheet: Smoothed CO2
Supplementary Table 2b. CO2 (derived from d11B of G. ruber) interpollated at 1ky and smoothed with a 6-point running mean.
Age	Interpollated age in thousands of years (ky)
CO2.sm	Interpollated and smoothed CO2 in parts per million (ppm). Columns C to F are the 2.5 and 97.5 percentiles (form the 95% confidence interval lower95 and upper95), and the 14 and 86 percentiles (form the 68% condifence interval lower68 and upper68).
Age	CO2.sm	lower95	lower68	upper68	upper95
3112.2	376.529	323.368	346.178	410.844	440.802
3113.2	375.578	323.388	345.713	409.383	438.953
3114.2	374.626	323.224	345.127	408.032	437.133
3115.2	372.724	322.556	343.85	405.321	434.194
3116.2	370.821	321.922	342.551	402.622	430.478
3117.2	368.918	321.162	341.36	400.047	426.945
3118.2	367.015	319.955	339.965	397.511	423.623
3119.2	365.113	318.879	338.547	395.167	420.762
3120.2	363.21	317.405	337.113	392.79	417.626
3121.2	361.307	315.932	335.535	390.445	414.797
3122.2	359.404	314.655	333.972	388.365	412.078
3123.2	357.502	312.877	332.295	386.179	409.51
3124.2	355.599	311.21	330.488	384.157	407.583
3125.2	353.696	309.036	328.579	382.385	405.823
3126.2	351.793	307.123	326.527	380.456	403.705
3127.2	349.891	304.529	324.489	378.78	401.963
3128.2	347.988	301.787	322.182	377.153	400.694
3129.2	346.085	299.574	319.851	375.342	399.561
3130.2	344.183	297.037	317.251	373.869	398.742
3131.2	342.28	294.036	314.867	372.618	398.175
3132.2	340.455	291.462	312.667	371.107	397.379
3133.2	338.759	289.629	311.063	369.649	395.889
3134.2	337.191	288.489	309.765	367.877	393.899
3135.2	335.752	288.413	309.275	366.19	391.512
3136.2	334.441	288.772	308.782	364.192	388.913
3137.2	333.258	289.741	308.835	362.309	385.785
3138.2	332.125	290.101	308.918	360.584	383.085
3139.2	330.993	290.119	308.568	359.464	381.685
3140.2	329.86	289.433	308.057	358.521	380.938
3141.2	328.727	288.703	307.047	357.858	380.748
3142.2	327.595	287.413	305.835	357.332	380.794
3143.2	326.462	285.483	304.337	357.109	381.517
3144.2	324.389	282.975	302.017	355.84	380.449
3145.2	320.398	280.236	298.479	351.123	375.415
3146.2	314.488	276.167	293.599	343.743	366.59
3147.2	311.092	274.345	291.235	338.637	360.154
3148.2	316.859	280.011	296.704	343.469	364.455
3149.2	322.047	285.998	302.344	348.269	368.808
3150.2	324.833	289.37	305.509	350.266	370.764
3151.2	328.779	294.194	309.868	354.683	374.561
3152.2	332.703	298.591	314.923	359.248	378.37
3153.2	347.563	314.397	330.806	376.397	396.333
3154.2	358.701	324.675	342.572	390.681	412.355
3155.2	360.345	325.229	343.111	392.692	415.111
3156.2	359.47	323.916	341.763	391.448	414.31
3157.2	366.885	330.52	348.775	399.265	421.588
3158.2	383.15	345.637	364.458	416.65	440.508
3159.2	381.901	344.864	363.5	414.55	438.632
3160.2	370.008	333.648	352.012	400.278	423.046
3161.2	368.573	331.015	349.966	399.969	423.474
3162.2	373.387	333.105	353.809	406.865	431.763
3163.2	371.058	328.129	349.74	406.074	431.921
3164.2	362.207	316.767	339.155	397.886	424.286
3165.2	357.806	309.922	333.055	393.324	421.728
3166.2	358.997	312.269	334.657	392.796	420.244
3167.2	360.189	314.4	336.125	392.807	419.247
3168.2	361.38	316.219	337.306	393.057	418.635
3169.2	362.571	317.743	338.51	393.456	418.742
3170.2	363.763	318.492	339.35	394.326	419.265
3171.2	364.954	318.966	339.959	395.301	420.406
3172.2	366.145	318.98	340.292	396.454	422.078
3173.2	367.336	318.929	340.371	397.81	424.46
3174.2	366.542	317.308	338.894	397.34	424.389
3175.2	362.138	313.457	334.645	392.039	418.911
3176.2	354.125	307.08	327.418	382.682	408.205
3177.2	342.501	298.362	317.361	369.06	392.363
3178.2	330.588	289.881	307.537	354.81	376.35
3179.2	321.149	283.022	299.777	343.746	363.443
3180.2	314.057	277.73	293.611	336.47	355.28
3181.2	310.937	275.523	291.186	333.651	352.224
3182.2	314.189	278.791	294.701	337.454	356.517
3183.2	340.416	302.714	320.208	367.234	387.966
3184.2	368.349	326.297	345.698	400.242	424.953
3185.2	390.187	343.272	365.23	426.894	455.048
3186.2	408.043	357.358	380.499	448.787	479.826
3187.2	421.917	366.319	391.769	465.633	498.8
3188.2	427.144	368.783	395.531	473.203	507.629
3189.2	405.7	353.665	377.738	445.869	475.855
3190.2	387.401	340.512	362.069	422.468	448.87
3191.2	377.281	333.003	353.247	409.803	434.145
3192.2	375.343	330.395	350.614	407.276	431.455
3193.2	379.833	332.148	353.101	412.695	439.962
3194.2	387.761	335.622	358.256	423.492	453.727
3195.2	400.55	344.314	369.187	439.675	472.341
3196.2	406.333	348.254	374.162	447.1	481.816
3197.2	405.111	348.445	374.032	446.136	480.237
3198.2	396.882	344.075	368.452	436.384	468.624
3199.2	383.399	335.913	358.313	420.852	449.543
3200.2	371.104	327.327	348.343	407.958	434.313
3201.2	362.523	322.198	342.473	398.042	423.184
3202.2	366.437	328.67	348.467	402.256	426.224
3203.2	371.491	334.352	353.873	408.33	432.863
3204.2	375.484	337.519	357.316	413.064	438.117
3205.2	378.417	338.736	358.869	416.574	442.456
3206.2	383.135	340.938	361.949	421.982	449.515
3207.2	387.611	342.114	364.69	427.526	456.403
3208.2	382.66	337.988	359.477	421.196	449.102
3209.2	377.808	331.933	354.049	416.665	444.92
3210.2	375.253	327.708	350.283	414.505	444.677
3211.2	374.996	326.041	348.897	415.112	446.693
3212.2	373.004	324.045	346.637	412.72	443.376
3213.2	369.114	320.19	343.199	407.171	435.793
3214.2	369.003	321.975	343.847	404.534	432.247
3215.2	372.959	326.997	348.293	407.384	434.382
3216.2	376.353	331.593	351.999	411.078	437.561
3217.2	377.818	334.28	354.611	412.95	440.024
3218.2	373.785	331.525	351.5	407.356	432.17
3219.2	368.211	326.998	347.022	401.138	424.849
3220.2	357.679	318.495	337.567	388.835	410.936
3221.2	354.627	316.444	334.64	384.564	406.504
3222.2	354.07	314.472	332.956	383.351	406.98
3223.2	357.376	314.479	333.657	387.609	413.307
3224.2	368.112	321.891	342.029	401.681	430.301
3225.2	381.986	331.442	353.533	419.523	451.619
3226.2	397.141	342.315	366.508	438.405	473.815
3227.2	402.681	348.348	372.715	445.8	480.408
3228.2	403.279	347.912	373.139	447.431	483.475
3229.2	395.498	341.53	366.006	438.053	472.636
3230.2	381.017	329.976	353.11	420.157	451.92
3231.2	367.478	320.752	341.908	403.301	431.274
3232.2	355.147	312.095	332.254	387.576	413.327
3233.2	346.701	307.444	325.884	376.397	399.308
3234.2	342.569	303.561	321.621	372.627	395.521
3235.2	346.184	305.801	324.523	378.307	402.383
3236.2	355.87	312.517	332.919	390.941	418.539
3237.2	363.985	316.601	338.94	402.349	431.995
3238.2	370.261	319.088	342.749	411.153	444.108
3239.2	372.022	322.483	345.365	411.581	443.431
3240.2	373.784	325.503	347.502	412.769	443.78
3241.2	375.545	326.52	349.216	414.382	445.691
3242.2	377.306	327.372	350.37	416.63	448.344
3243.2	379.067	327.827	350.863	419.042	452.001
3244.2	380.828	327.654	351.458	422.415	456.593
3245.2	382.004	326.11	351.61	424.655	459.95
3246.2	381.637	325.223	350.761	424.311	460.337
3247.2	379.73	324.606	349.942	421.071	455.544
3248.2	376.281	324.082	348.264	415.159	447.688
3249.2	371.383	321.971	344.866	407.921	438.19
3250.2	366.495	320.037	341.645	400.739	427.986
3251.2	362.218	318.29	339.094	394.859	420.796
3252.2	359.718	315.835	336.282	392.207	418.035
3253.2	358.994	313.822	334.864	391.469	418.127
3254.2	360.048	312.646	334.207	393.185	420.982
3255.2	362.786	312.559	335.158	397.774	427.05
3256.2	365.75	313.063	336.498	400.573	429.976
3257.2	368.924	315.15	338.212	403.457	434.619
3258.2	371.621	314.57	338.283	406.96	440.588
3259.2	373.211	313.486	337.816	409.673	444.111
3260.2	373.692	312.371	337.36	410.41	445.665
3261.2	373.066	312.681	337.203	409.611	444.196
3262.2	371.332	312.971	337.071	406.602	440.749
3263.2	368.49	313.846	336.915	402.198	434.001
3264.2	365.016	313.541	335.746	397.921	427.55
3265.2	361.353	311.695	333.579	394.793	423.835
3266.2	356.237	308.105	329.726	389.642	417.86
3267.2	349.668	303.449	324.292	382.737	410.32
3268.2	341.645	298.635	318.086	373.638	398.49
3269.2	332.746	292.777	311.19	363.486	386.104
3270.2	326.519	288.382	306.154	356.239	377.054
3271.2	323.153	286.025	303.253	352.094	373.307
3272.2	323.911	285.975	303.92	353.449	375.525
3273.2	328.795	289.901	308.416	359.405	382.739
3274.2	337.803	297.047	316.427	370.367	395.256
3275.2	350.359	305.944	327.149	386.333	414.578
3276.2	360.98	312.366	335.061	400.433	432.043
3277.2	367.731	316.197	339.936	410.028	443.842
3278.2	370.613	317.841	342.1	413.913	448.686
3279.2	369.626	317.631	341.723	413.104	447.433
3280.2	364.769	315.248	338.72	407.088	439.226
3281.2	356.042	310.439	332.51	396.121	425.135
3282.2	345.381	303.362	324.753	383.023	409.252
3283.2	334.719	295.136	315.529	371.023	395.704
3284.2	326.303	288.716	308.041	361.512	386.009
3285.2	322.121	284.972	304.331	356.624	380.425
3286.2	322.174	285.118	304.952	356.269	380.045
3287.2	326.462	288.052	307.771	361.295	385.523
3288.2	329.692	289.513	309.62	365.063	390.827
3289.2	331.643	290.271	310.4	366.579	393.37
3290.2	330.748	288.816	308.781	364.272	390.743
3291.2	331.882	290.674	310.016	363.752	389.12
3292.2	335.044	294.942	313.451	364.98	388.26
3293.2	340.234	299.438	317.954	370.208	394.258
3294.2	348.365	304.968	324.409	380.028	405.306
3295.2	358.349	312.891	333.625	392.299	419.191
3296.2	369.509	323.196	344.439	405.465	434
3297.2	379.364	332.952	354.491	417.092	445.994
3298.2	389.377	343.116	365.011	428.11	457.018
3299.2	399.547	351.905	374.647	439.354	470.123
3300.2	408.358	359.379	383.289	449.863	481.583
3301.2	413.424	365.483	388.72	455.154	486.067
3302.2	419.399	370.791	395.079	461.642	492.556
3303.2	421.898	372.284	396.564	465.015	496.323
3304.2	419.459	369.808	393.929	463.246	494.762
3305.2	412.084	362.071	386.433	456.474	489.667
3306.2	405.668	355.33	379.901	450.508	484.232
3307.2	403.906	353.367	378.102	447.866	480.861
3308.2	402.573	351.293	375.806	447.074	480.548
3309.2	402.217	350.417	374.873	447.033	480.831
3310.2	402.836	351.408	375.38	447.091	480.668
3311.2	404.431	353.915	377.947	448.057	480.404
3312.2	403.419	353.208	377.619	445.892	477.482
3313.2	397.412	349.149	372.429	438.607	468.85
3314.2	385.981	339.68	362.181	425.495	454.882
3315.2	373.932	329.399	351.539	411.849	439.492
3316.2	363.786	322.191	343.022	399.637	425.483
3317.2	355.542	317.053	336.62	389.995	415.152
3318.2	347.07	309.835	328.716	381.111	404.048
3319.2	340.125	303.844	321.967	373.624	395.405
3320.2	334.706	298.209	316.749	367.081	389.31
3321.2	336.099	298.918	317.891	368.226	390.592
3322.2	342.002	303.56	323.08	374.021	395.669
3323.2	351.674	310.224	330.13	384.059	408.212
3324.2	359.232	314.12	335.657	392.952	418.618
3325.2	365.31	319.33	340.632	399.515	426.85
3326.2	369.909	323.876	345.028	404.754	433.05
3327.2	367.009	321.497	342.514	401.704	428.699
3328.2	356.394	313.13	333.975	389.573	414.396
3329.2	343.439	301.312	321.856	376.252	400.438
3330.2	331.871	289.334	310.314	364.946	389.66
3331.2	323.076	280.156	301.534	356.32	381.036
